# Supplementary material for: The landscape of epilepsy-related GATOR1 variants
Source: Genet Med. 2018 Aug 10;21(2):398–408. doi: 10.1038/s41436-018-0060-2 (PMC6292495; doi:10.1038/s41436-018-0060-2)
Supplement: Supplementary file 5 — Supplementary Table S1 [file 41436_2018_60_MOESM5_ESM.xlsx]

## Sheet: Probands
Diagnostic/Research Center	N° proband	Gene	cDNA change	Protein change	GnomAD allele count	Segregation analysis	Epilepsy family history	Sex/age	Age at sz onset	Cognitive functions	Psychiatric comorbidity	Epilepsy phenotype	Type of seizures	AED history	Seizure outcome	EEG findings	Brain imaging MRI	Epilepsy surgery	Histology	Neurologic examination	SUDEP in the family	Other symptoms	Cancer in proband
France	1	DEPDC5	c.232delC	p.Arg78Glyfs*2	0	Inherited (affected mother)	Yes (mother with frontal sz, psychotic disturbances)	F, 10m	2d	N/A	N/A	IS, FE	Infantile spasms and focal clonic sz	LEV, CBZ, VGB	N/A	Spasms, right central and frontal spikes	Normal	No	N/A	Normal	No	No	No
Germany	2	DEPDC5	c.232delC	p.Arg78Glyfs*2	0	N/A	Yes (father)	F, 8y	4y	Normal	Forgetfulness, moody behavior	SHE	Sleep-related hypermotor sz	STM, CLB, CBZ, OXC, VPA	Drug resistant for 4y (several sz/w)	2013: sharp waves centro-parietal left; 2014: sharp wave focus right temporal and left parietal region	Normal	No	N/A	Normal	No	No	No
France	3	DEPDC5	c.279+1G>A	p.(?)	0	Inherited (affected mother)	Yes	M, 16y	6y	Normal	No	SHE	Sleep-related hypermotor sz with somatosensory aura	VPA, LEV	Drug resistant for 8y; sz free after surgery (Engel I at 15 m)	Interictal and ictal: left pre and postcentral abnormalities	FCD (Right parietal)	Yes	FCD IIa	Normal	No	Cleft palate	No
Netherlands	4	DEPDC5	c.299delT	p.Val100Glyfs*3	0	N/A	No	M, 21y	6y	ID since age 10y	ADHD before age 6y, oppositional disorder since age 8y	SHE	Sleep-related hypermotor sz	VPA, CBZ, CZP, LEV, TPM, CLB, ZSM, LTG, OXC	Drug resistant for 15y	Left fronto-temporal focus	Normal (3T)	No	N/A	N/A	No	No	No
France	5	DEPDC5	c.319C>T	p.Gln107*	0	Inherited (asymptomatic father)	N/A	M, 13y	4y 6m	Normal	Oppositional disorder	SHE	Sleep-related hypermotor sz	VPA, CBZ, CLB, LTG, LEV	Drug resistant for >7y (2-3 sleep-related sz, 3-4 nights/w)	Brief paroxysmal discharges of spike waves in the anterior regions	Normal	No	N/A	Normal	No	No	No
Netherlands	6	DEPDC5	c.378delC	p.Tyr127Ilefs*51	0	Inherited (asymptomatic mother)	Yes (maternal uncle)	M, 39y	5y	Normal	No	SHE	Sleep-related hypermotor sz	VPA, LTG, CBZ, LEV, CLB	Drug resistant for 34y	Frequent bilateral frontal epileptic discharges	Normal	No	N/A	N/A	No	No	No
France	7	DEPDC5	c.422_423insCTGG	p.Gly142Trpfs*3	0	Inherited (asymptomatic father, multiple other asymptomatic carriers)	No	M, 4y	8m	Severe developmental delay, no language, language comprehension disorder	ASD, oppositional disorder	West syndrome	Infantile spams	VGB	Sz free for 3y (VGB stopped in 2017)	Multifocal spike and waves	Triventricular enlargement, atrophy of the corpus callosum	No	N/A	Limb ataxia	No	No	N/A
Netherlands	8	DEPDC5	c.435G>A	p.Trp145*	0	N/A	Yes	F, 9y	3y 7m	Below average school performance	No	FE	Focal sz with impaired awareness and brief SMA sz	VPA, LEV	Sz free for 3y on LEV+VPA	Left frontal epileptic activity. Ictal: left frontal and fronto-central activity	Normal (3T)	No	N/A	Normal	No	No	No
United States	9	DEPDC5	c.542T>A	p.Met181Lys	0	Inherited (father with FS)	No	M, 18m	6w	Normal	No	IS, FE	Infantile spasms and later focal sz	ACTH, LEV	Spasms controlled with ACTH; later drug resistant focal sz for 1y	Spasms pattern	FCD (left hemispheric)	No	N/A	Mild right hemiparesia	No	No	N/A
Italy	10	DEPDC5	c.715C>T	p.Arg239*	0	Inherited (asymptomatic father)	No	M, 11y	2y	Mild ID	ADHD, oppositional defiant disorder	FLE	Hypermotor tonic sz with fear	CBZ, LCS, LTG, OXC, VPA, CBZ, ZSM, TPM, PHT	Drug resistant for 9y	Right anterior repetitive spike-and-waves, bilateral low-amplitude fast activity, and rhythmic spike-and-waves and/or theta activity	FCD (right temporal)	Under evaluation	N/A	Normal	No	No	N/A
France	11	DEPDC5	c.727C>T	p.Arg243*	0	N/A	No	M, 8y	1y	Mild language delay	No	SHE	Sleep-related hypermotor sz	OXC, VGB, LEV, LCS	Drug resistant for 7y (3-10 sz/w)	Epileptic activity in the left fronto-operculo-insular area, SEEG evocative of dysplasia	Normal (3T)	No	N/A	Normal	No	No	No
Germany	12	DEPDC5	c.727C>T	p.Arg243*	0	N/A	Yes (paternal branch, cousin)	M, died at 59y	8m	Severe global developmental delay, global aphasia	N/A	GE, FE	Myoclonic, tonic, tonic-clonic sz; focal sz with head turning to the right before secondary generalizations	VPA, PHT, CBZ, PB, PRM, GBP, ETX, OCZ, LTG, TPM, LEV, ZSM	Drug resistant for 58y on VPA+LEV+CBZ (1-2 sz/m)	1971: multifocal epileptic activity with a maximum left centro-medial to left temporal; 2012: continous slow activity with anterior maximum	Normal CT	No	N/A	Tetraparesis	Unknown cause of death	Neurogenic bladder dysfunction, axial hernia, gastric polyps, duodenal adenoma, rosacea, recurrent mycosis, bruxismus, catarcta senilis, corneal erosion of unknown origin	N/A
United Kingdom	13	DEPDC5	c.790delA	p.Arg264Glufs*9	0	N/A	Yes	F, 57y	7y	Bordeline ID	N/A	FE	Probable temporal lobe sz	PB, VPA, LEV, ZSM, PGB, PHT, BZD, LTG, OXC	Drug resistant for 8y (monthly sz)	Interictal: epileptiform abnormalities activated by sleep	Mild cerebellar atrophy, small right parafalcine meningioma	No	N/A	Mild right upper limb paresis	Probable SUDEP (father at age 40)	No	N/A
France	14	DEPDC5	c.856C>T	p.Arg286*	0	Inherited (asymptomatic mother)	No	M, 7y	2y	Mild ID	ADHD, anxiety	FLE	Sleep-related tonic sz and diurnal focal sz with motion arrest	VPA, OXC, CBZ, LEV, ketogenic diet	Drug resistant for 4y; rare sz after epilepsy surgery (Engel II at 15 m)	SEEG: abnormalities typical for a FCD in left frontobasal area	FCD (left frontal)	Yes	FCD IIa	Normal	No	No	No
France	15	DEPDC5	c.943_944insG	p.Asn315Argfs*4	0	Inherited (asymptomatic father)	Yes (paternal branch, 6 affected)	M, 11y	10y	Visuoperceptive and visuoconstructive deficits	N/A	FE	Fronto-temporal diurnal sz	LTG	Sz free for 1y on LTG	Left frontal spikes	Normal (3T)	No	N/A	Normal	No	No	N/A
United States	16	DEPDC5	c.982C>T	p.Arg328*	0	De novo	Yes (maternal grandmother)	F,14y	2m	Mild ID (more verbal than non verbal deficits)	No	IS, FE	Infantile spasms, right focal sz	OXC, PB, ketogenic diet, TPM, VPA, FBM, CBZ	Drug resistant for 13y	Interictal: rare left parietal epileptiform discharges. Ictal: left frontotemporal fast activity, then left centroparietal rhythmic theta	FCD (left postcentral and perisylvian)	No	N/A	Mild right hemiparesis	N/A	N/A	N/A
France	17	DEPDC5	c.1114C>T	p.Gln372*	0	N/A	Yes	F, 41y	4m	N/A	No	FLE	Focal sz (left temporo-parietal)	ESL, CBZ, LEV	Drug resistant for 23y	Left temporal epileptic activity	Atrophy of the head of left hippocampus	No	N/A	Normal	No	No	No
Italy	18	DEPDC5	c.1165dupC	p.Arg389Profs*2	0	N/A	No	M, 52y	1y 6m	Normal	No	SHE	Sleep-related hypermotor sz (Onset with focal SDM and left hemiparesis; treated with ACTH)	PHT, Buxamin, PB, CBZ, LTG	Sz free on CBZ+LTG, then still sz on CBZ for 44y	Interictal: rhythmic, sharply-contoured theta over the frontal fields with right predominance. Ictal: small-amplitude sharp waves over the right fronto-central region	FCD (Right frontal, medium frontal gyrus)	No	N/A	Normal	No	No	N/A
Italy	19	DEPDC5	c.1264C>T	p.Arg422*	0	inherited (asymptomatic father)	Yes (paternal branch)	M, 8y	5m	psychomotor (language) impairment after sz onset; improvement after surgery (Sz free)	No	SHE	Sleep-related hypermotor sz (in the past, during period of poor sz control, multiple sz on sleep and wakefulness, with transient left paresis)	FBM, VPA, LEV, CBZ, steroids, TPM	Drug resistant for 2y; sz free after surgery (Engel I at 5.3y)	Slow waves with intermixed spikes and spike-wave complexes over the right frontal region	FCD (Right frontal)	Yes	FCD IIa	Normal	No	No	N/A
Netherlands	20	DEPDC5	c.1310delA	p.Asn437Metfs*21	0	Inherited (affected mother)	Yes	M, 33y	3y	Late cognitive decline	No	FE	Focal sz with or without impaired awareness, sometimes visual aura	VPA, CBZ, VGB, PHT, LTG, ETX	Drug resistant for 30y	Ictal: right temporal sharp and slow waves; once: right occipital spikes	Progressive global atrophy, hippocampal atrophy; post-traumatic lesions, gliosis	No	N/A	Normal	Probable SUDEP (Maternal aunt at age 55y during sleep)	Strabismus (operated)	No
Netherlands	21	DEPDC5	c.1310delA	p.Asn437Metfs*21	0	Inherited (asymptomatic mother)	Yes	M, 9y	2m	Normal development in first year of life; at age 5y mild ID	ASD	FE	Sleep-related focal sz	LEV, LTG, PB, VPA, CLB	Drug resistant for 9y, surgery outcome N/A	Right parietal or frontal epileptiform activity	FCD (right parietal)	Yes	FCD Ic	Intermittent strabismus, mild ataxia	No	Strabismus (operated)	No
France	22	DEPDC5	c.1385A>G	p.Tyr462Cys	3	N/A	No	M, 16y	5m	Moderate ID with verbal developmental delay	Disinhibited social engagement disorder	FLE	Sleep-related frontal lobe sz	VPA, CBZ, VGB	Sz free for 9y on VGB+CBZ	Left hemispheric rapid rhythms and multifocal spike and waves	Hemispheric malformation of cortical development	No	N/A	Normal	No	Joint laxity	No
Germany	23	DEPDC5	c.1400_1401insGG	p.Phe467Leufs*51	0	Inherited (asymptomatic father)	No	F, 3y	5m	Normal	No	FE	Focal hypomotor diurnal sz (during meals)	LEV, ACZ	Sz free after surgery (Engel I at >21m)	Left frontal sharp waves	FCD (Left frontal)	Yes	FCD llb	Normal	No	No	N/A
Denmark	24	DEPDC5	c.1474C>T	p.Arg492*	0	N/A	No	F, 39y	1y 2m	N/A	N/A	IS, FE	Infantile spasms at onset, then focal sz	LTG, TPM	Drug resistant for 14y on LTG+TPM (10-12 focal sz/m + 1-2 tonic-clonic sz/year)	Multifocal epileptic abnormalities	Normal (1.5T)	No	N/A	Nystagmus	N/A	No	N/A
Germany	25	DEPDC5	c.1474C>T	p.Arg492*	0	N/A	No	F, 9y	5y	Visual-motor deficits	Attention deficits	FLE	Frontal lobe (automotor) sz	LEV, OXC, STM	Good outcome for 4y on STM + LEV	Interictal: left frontal and occipital epileptic discharges, then centrotemporal	Normal (transitory fronto-temporo-insular hyperintensity) (3T)	No	N/A	Normal	No	No	No
Netherlands	26	DEPDC5	c.1663C>T	p.Arg555*	1	Inherited (affected mother)	Yes (mother and sister)	F, 21y	14y	Normal	No	FE	Nocturnal focal sz, visual auras, nocturnal GTCS	VPA, CBZ	Drug resistant for 7y	Ictal: left temporal NCSE	Normal (3T)	No	N/A	Normal	No	No	No
Netherlands	27	DEPDC5	c.1663C>T	p.Arg555*	1	Inherited (asymptomatic father)	Yes (paternal branch, 5 affected)	M, 4y	2y 3m	Developmental delay since age 2y; improvement after sz control	ASD	SHE	Sleep-related hypermotor sz	CBZ	Sz free for 1y on CBZ	Interictal: left frontotemporal slow and sharp waves. Ictal: left (fronto)temporal sz	FCD (subtle reduced gray-white matter differentiation and left temporal atrophy)	No	N/A	Normal	Probable SUDEP (father's first cousin with severe epilepsy at age 19y)	N/A	No
United States	28	DEPDC5	c.1845delG	p.Arg615Serfs*47	0	Inherited (asymptomatic mother)	Yes (maternal branch, 3 affected)	F, 17y	8y	Normal	No	SHE	Sleep-related hypermotor sz	PHT, LEV , OXC, LCS, CLB	Drug resistant for 8y; zz free after laser ablation of the right anterior mid-cingulate (Engel IB at 9m)	Interictal: frontal slowing and epileptiform discharges	Normal (1.5T and 3T)	Yes	N/A	Normal	No	No	N/A
Netherlands	29	DEPDC5	c.2512C>T	p.Arg838*	0	N/A	Yes (brother)	M, 31y	5y	Normal	No	SHE	Sleep-related hypermotor sz	VPA, CBZ, LEV, CLB	Sz free for 3y on CBZ+CLB	Interictal: right frontal epileptic discharges only during sleep	Normal	No	N/A	Normal	No	No	Hodgkin lymphoma
Estonia	30	DEPDC5	c.2512C>T	p.Arg838*	0	N/A	N/A	M, 14y	1y 7m	Moderate ID	ASD, oppositional disorder	SHE	Sleep-related focal sz with or without impaired awareness	VPA, LTG, CZP, LEV	Drug resistant for 14y	Interictal: normal	Normal (3T)	No	N/A	Clumsiness (mild upper limb ataxia)	No	No	N/A
Netherlands	31	DEPDC5	c.2512C>T	p.Arg838*	0	Inherited (asymptomatic mother)	Yes (cousin)	F, 18y	7y 9m	Normal	No	FE	Sleep-related central sz at onset, then occipital sz	VPA, OXC	Good outcome for 10y on VPA+OXC (2-3 sz/y)	Interictal: normal	Normal	No	N/A	Normal	No	Short stature without endocrine disorder	No
Denmark	32	DEPDC5	c.2527C>T	p.Arg843*	1	N/A	Yes (paternal uncle)	F, 8y	4y	Normal	No	FLE	Focal motor sz	VPA, LEV, OXC, CBZ	Sz free for 1y on CBZ	Interictal: normal. Ictal: left centro-parieto-occipito-post-temporal discharges	Normal (1.5T)	No	N/A	Normal	No	No	N/A
Netherlands	33	DEPDC5	c.2527C>T	p.Arg843*	1	Inherited (affected father)	Yes	F, 18y	7y	Normal	No	SHE	Sleep-related hypermotor sz	VPA, CBZ, CLB, OXC, TPM, LTG, PGB	Drug resistant for 11y (weekly sz on OXC )	Fronto-parietal epileptic activity	Normal (1.5T)	No	N/A	Normal	Probable SUDEP (father's first cousin at age 30y after a sz)	No	No
France	34	DEPDC5	c.2620C>T	p.Arg874*	0	Inherited (father with somnambulism)	Yes (paternal branch)	F, 16y	7y 6m	Normal	Anxiety	SHE	Sleep-related hypermotor sz and diurnal sz (night>>day)	CBZ	Good outcome for 9y with low dosage of CBZ (recurrence after withdrawal)	Normal	Normal (1.5T)	No	N/A	Normal	Probable SUDEP (paternal granduncle at age 59y after a diurnal sz)	No	N/A
Italy	35	DEPDC5	c.2620C>T	p.Arg874*	0	Inherited (asymptomatic mother)	No	M, 7y	8m	Normal	ADHD	SHE	Focal hypermotor sz	CBZ, LEV	Good outcome for 2y on CBZ	Interictal: left temporal abnormalities	Normal (3T)	No	N/A	Normal	No	No	N/A
Germany	36	DEPDC5	c.2620C>T	p.Arg874*	0	N/A	N/A	M, 7y	5y	Normal (but significant problems at school)	ADHD, non-REM-Parasomnias	FLE	Frontal lobe sz	OXC, CLB, VPA	Sz free for 15m on OXC+VPA	Interictal: right frontal sharp waves and intermittent slowing; ictal: right fronto-temporal ictal activity	Normal	No	N/A	Normal	No	No	No
Denmark	37	DEPDC5	c.2715G>T	p.Trp905Cys	0	inherited (asymptomatic father)	N/A	M, 20y	7y	Mild ID	ADHD	FE	Sleep-related focal sz (multiple foci)	N/A	Drug resistant for 13y	N/A	N/A	No	N/A	N/A	N/A	N/A	N/A
Belgium	38	DEPDC5	c.2760C>A	p.Tyr920*	0	Inherited (asymptomatic mother)	No	F, 14y	11m	Mild motor delay, delay in language learning	ASD	FLE	Frontal lobe sz	CBZ, CLB, VPA, LTG	Sz free for 2y on CBZ monotherapy; add on CLB for 1y after sz relapse	Right frontal spikes	Small focal subcortical heterotopia	No	N/A	Normal	No	No	N/A
Switzerland	39	DEPDC5	c.2783C>T	p.Ala928Val	0	Inherited (asymptomatic father)	Yes (paternal branch, first-degree relatives)	M, 26y	14y	Mild ID	N/A	FE	Sleep-related focal sz with impaired awarenesss	VPA, LEV	Sz free for 8y on VPA+LEV	Ictal video-EEG: nocturnal frontal sz; postictal right arm paresis	Mild left mesiotemporal sclerosis	No	N/A	Normal	N/A	Hypernasal speech	N/A
Denmark	40	DEPDC5	c.2847_2862delGCCTGTGTCACCGCCA	p.Ala951Profs*38	0	Inherited (asymptomatic father)	No	F, 10y	2y	Normal before sz onset; currently IQ: 78 (VIQ 63, PIQ 88-95)	No	SHE	Sleep-related hypermotor sz	>10 different drugs, currently RFM, ESL + VNS	Drug resistant for 8y on ESL+RFM (2-5 sz/night )	Right posterior sharp and slow waves	Normal (3T); FDG-PET: hypometabolism in the right sensorimotor cortex	No	N/A	Normal	No	No	N/A
Netherlands	41	DEPDC5	c.2989C>T	p.Arg997Cys	0	Inherited (asymptomatic father)	No	M, 10y	8m	Normal	Mild oppositional disorder	FE	Focal sz	CBZ, VPA, LEV, LTG, TPM, Cannabidiol	Drug resistant for 9y (10 sz/m); then sz free for 1y 3m	Right fronto-temporal epileptiform activity	Normal	No	N/A	Normal	No	No	No
France	42	DEPDC5	c.3021+1G>A	p.(?)	0	Inherited (asymptomatic father)	No	F, 2y	2d	N/A	Autistic features	FE	Focal clonic sz (diurnal)	PB, CBZ, PHT, VGB and Hydrocortisone	Drug resistant for 4m; sz free after surgery (Engel I at 21m)	Interictal and ictal: multifocal right foci and asynchronous left spikes	Hemimegalencephaly	Yes	FCD I	Axial hypotonia, left Hemiparesia and left hemianopsia	No	No	No
Italy	43	DEPDC5	c.3113C>A	p.Thr1038Asn	0	De novo	No	F, 5y	3y	Borderline psychomotor development, language delay	No	FS	Complex focal febrile sz	Single BZD administration	Good outcome for 2y without medication (isolated episode)	Slow posterior abnormalities on both hemispheres	Normal	No	N/A	Macrocephaly	No	No	N/A
Italy	44	DEPDC5	c.3230_3234delCCATG	p.Ala1077Aspfs*82	0	Inherited (asymptomatic mother)	Yes (maternal and paternal branch)	F, 21y	2y	Normal	No	GE	Absences with eyelid myoclonia	VPA, OXC, LEV, ETX	Sz free for 4y on OXC+VPA; then AED free for 2y	Bilateral frontal spikes and spike-and-waves, right fronto-central abnormalities	Normal	No	N/A	Normal	No	No	N/A
United Kingdom	45	DEPDC5	c.3259C>T	p.Arg1087*	0	Inherited (affected father)	Yes	F, 24y	10y	Normal	N/A	FE	Focal sz with auditory/gustatory hallucinations, feeling of presence	LEV, CBZ, LTG	Sz free for 3y on LEV+CBZ+LTG	Interictal: normal	Normal	No	N/A	Normal	No	No	N/A
France	46	DEPDC5	c.3330+5G>C	p.(?)	0	Inherited (asymptomatic father)	Yes	M, 13y	4y	Mild ID, language delay	Anxiety, mild oppositional disorder	TLE	Temporal lobe sz	OXC, VPA	Sz free for >1y on VPA	Bilateral fronto-temporal spikes	Left hippocampal atrophy, corpus callosum hypoplasia, bilateral temporopolar arachnoid cysts	No	N/A	Dysarthria	No	Amblyopia	N/A
Netherlands	47	DEPDC5	c.3507C>G	p.Ser1169Arg	0	Inherited (asymptomatic mother)	Yes (maternal uncle)	M, 10y	6y	Normal	No	FE	Sleep-related focal sz	CLB	Sz free for 4y on CLB	Left fronto-temporal epileptiform activity	Normal (1.5T)	No	N/A	Normal	No	No	No
Germany	48	DEPDC5	c. 3563+4A>G	p.(?)	0	N/A	No	M, 30y	6w	Mild ID	Oppositional disorder	FLE	Hypomotor focal sz and TC sz	PHT, PRM, VPA, LTG, LEV, OXC, ZSM	Drug resistant for 26y (1 sz/2-3m)	Interictal: right frontal epileptiform discharges	Normal (3T)	No	N/A	Severe ataxia, dysarthria, saccadic eye movements, lower limb hyperreflexia	N/A	N/A	N/A
Estonia	49	DEPDC5	c.3631_3642delinsATACACCTCCAT	Val1211_Leu1214delinsIleHisLeuHis	0	Inherited (asymptomatic mother)	No	F, 19y	8y	Normal	No	SHE	Sleep-related hypermotor sz	CBZ, LEV, STM	Drug resistant for 11y (2-3 sz/m)	Episodic frontal epileptic discharges	Normal	No	N/A	Normal	N/A	N/A	N/A
Netherlands	50	DEPDC5	c.3696+5G>A	p.(?)	0	N/A	Yes (father and siblings)	F, 23y	5y	Learning deficits	No	FE	Focal sz with impaired awarenesss (head nodding)	VPA, LTG, LEV, CBZ, TPM, CLB LCS, PER	Drug resistant for 14y on LTG+LCS+PER (1 sz/m)	Generalized epileptiform activity, with a fronto-temporal and fronto-central predominance	Normal (1.5T)	No	N/A	Normal	No	No	No
Germany	51	DEPDC5	c.3802C>T	p.Arg1268*	0	N/A	No	F, 15m	2m	Severe global developmental delay	No	West syndrome	Infantile spasms	ACTH, VGB, LEV	Sz free for 5m	Hypsarrhythmia	Mild cerebral atrophy	No	N/A	Hypotonia	No	Hyperlactatemia	N/A
Netherlands	52	DEPDC5	c.3994C>T	p.Arg1332*	0	Inherited (asymptomatic mother)	No	M, 14y	11y	Presumed normal before sz onset, mild ID	No	SHE	Sleep-related SMA focal sz	CBZ, LEV, LTG, PHT	Drug resistant for 2y on PHT, rare sz after epilepsy surgery (Engel IIb at 10m)	Parietal epileptic activity	Normal (7T)	Yes	Normal	Normal	No	No	No
France	53	DEPDC5	c.4031T>A	p.Leu1344*	0	Inherited (asymptomatic father)	No	F, 10y	1y 10m	Learning difficulties, deficit in sustained attention	No	SHE	Sleep-related hypermotor sz	VPA, LEV, CBZ, CLB, OXC, TPM, LTG, LCS	Drug resistant for 8y (1-3 sleep-related sz/day; when active epilepsy, also diurnal)	Interictal: perirolandic epileptic activity, activated by sleep	FCD (right fronto (F1/F2) parietal); FDG-PET: focal hypometabolism in this area	SEEG proposed	N/A	Normal	No	No	N/A
France	54	DEPDC5	c.4151_4152insC	p.Glu1385*	0	Inherited (affected mother)	Yes (maternal branch, 3 affected)	F, 49y death (SUDEP)	12y	Normal	Anxiety, depression	SHE	Sleep-related hypermotor sz	VPA, PB, TPM, LTG, CBZ	Sz free for 8m before SUDEP	Bifrontal epileptic activity	Normal	No	N/A	Normal	Probable SUDEP (at age 50y during the sleep)	N/A	N/A
Germany	55	DEPDC5	c.4175C>T	p.Ala1392Val	1	Inherited (asymptomatic father)	No	M, 6y	4y	Normal	ADHD	GE	Nocturnal tonic-clonic sz	VPA, ETX	Sz free for 2y on VPA+ETX	Multifocal and generalized epileptic activity	Normal	No	N/A	Normal	No	No	N/A
Canada	56	DEPDC5	c.4420delG	p.Glu1474Lysfs*100	0	Inherited (asymptomatic father)	Yes (paternal branch, 3 affected)	F, 26y	15y	Normal	Anxiety, depression	SHE	Sleep-related hypermotor sz, diurnal focal sz with impaired awareness	TPM, LTG, ESL	Drug resistant for 2y on LTG+ESL (2-3 sz/m)	Interictal: left temporal sharp waves. Ictal: left temporal 3-5 Hz rhythmic discharges	Normal	No	N/A	Normal except for a tremor	Definite SUDEP (sister at age 23y during sleep); probable SUDEP (father's cousin at age 24y)	No	N/A
Netherlands	57	DEPDC5	c.4520-2A>G	p.(?)	0	N/A	No	M, 14y	6y	Normal	No	FE	Focal sz with impaired awareness	LCS, LEV, OXC, CLB, TPM	Sz free for 1y on TPM+OXC	N/A	Normal (7T); FDG-PET: left insulo-opercular hypometabolism	No	N/A	Normal	No	No	No
United Kingdom	58	DEPDC5	c.4674G>A	p.Trp1558*	0	N/A	N/A	F, 15y	5y	Normal	No	FE	Focal tonic-clonic sz	CBZ, LEV, PHT, PB, PSL, VPA, OXC, LTG, CLB, ketogenic diet	Drug resistant after surgery (Engel IV at 7y)	Interictal: right centro-parietal epileptiform discharges. Ictal: right centro-parietal discharges	Probable dysplasia in the right pre-central gyrus (3T); PET and SPECT abnormal in the same region	Yes	Not conclusive	Normal	No	No	N/A
Germany	59	DEPDC5	Deletion (exons 1-8)	p.(?)	N/A	Inherited (affected father)	Yes	F, 20y	13y	Normal	No	FE	Focal sz with impaired awareness or vertigo	OXC, LTG	Sz free for 3y on LTG	Left fronto-central spikes	Normal	No	N/A	Normal	N/A	N/A	N/A
France	60	DEPDC5	Deletion (exons 2-3)	p.(?)	N/A	N/A	Yes (brother)	F, 8y	6w	Normal	No	FE	Focal sz	CBZ, LEV	Drug resistant for 8y	Left fronto-parietal and right parieto-occipital abnormalities	N/A	No	N/A	N/A	N/A	N/A	No
United States	61	DEPDC5	Deletion (exons 8-19)	p.(?)	N/A	Inherited (asymptomatic father)	Yes (maternal branch)	M, 13y	7y	Normal	Oppositional disorder	SHE	Sleep-related hypermotor sz	OXC, LEV, VPA, LTG, TPM	Sz free for 3.5y on VPA	Interictal: frontal sharp waves with a right predominance. Ictal: right frontal onset	Normal	No	N/A	Normal	N/A	N/A	N/A
Germany	62	DEPDC5	Deletion (exons 31-42)	p.(?)	N/A	N/A	No	M, 12.5y	6y	Normal	ADHD, obsessive-compulsive disorder, oppositional disorder	FE	Focal hypermotor sz with auditory aura and terror	OXC	Sz free for 5y	Right fronto-temporal sharp waves. Ictal: right fronto-temporal onset propagating to left temporal area	Normal	No	N/A	Normal	No	N/A	N/A
Germany	63	DEPDC5	Deletion (exon 40)	p.(?)	N/A	N/A	Yes (maternal branch, aunt and cousin)	M, 9y	2y 6m	After epilepsy onset: motor and language learning delay	ADHD, oppositional disorder	FE	Focal sz with impaired awareness and laughing (gelastic sz)	LEV, STM, LTG, CLB, VPA	Sz free for 3y on VPA, recurrence of sz after stop VPA, then sz free on LTG	Right hemispheric sharp waves	Normal	No	N/A	Normal	No	No	N/A
Czech Republic	64	NPRL2	c.100C>T	p.Arg34*	0	Inherited (affected father)	Yes	F, 11y	11m	Mild to moderate ID	No	SHE	Sleep-related hypermotor sz	VPA, TPM, CBZ, LEV, LTG, PGB, CLB, LCS, VNS	Drug resistant for 3y; Engel III at 7y after 2nd surgery, improved on VNS	Interictal: discharges in right cingulate gyrus. No ictal pattern on SEEG	FCD (right frontal)	Yes	FCD IIa (first surgery), FCD Ia (second surgery)	Normal	No	Precocious puberty	N/A
United Kingdom	65	NPRL2	c.1134C>G	p.Cys378Trp	0	N/A	N/A	M, 18y	3y 8m	N/A	N/A	FLE	Focal motor sz	CBZ, LEV, CLB, VPA, LCS, OXC, LTG, PHT, TPM, ketogenic diet	Drug resistant for 14y (weekly nocturnal sz, improvement on ketogenic diet)	Interictal: right frontal epileptiform activity. Ictal (subclinical): right fronto-central sharp waves, activated by sleep	Normal; FDG-PET: normal	No	N/A	Normal	N/A	N/A	N/A
Italy	66	NPRL2	c.683+1G>C	p.(?)	0	N/A	No	F, 1.5y	< 1w	Severe ID	No	IS	Asymmetric spasms	PB, pyridoxine, VGB, ACTH, BZD	Drug resistant for 6m; sz free after surgery (Engel I at 10m on PB)	Interictal: multifocal epileptiform abnormalities with left predominance	FCD (left parieto-temporal)	Yes	FCD IIa	Inconstant eye contact, inconstant clonus in the lower limbs	No	No	N/A
Italy	67	NPRL3	c.301C>T	p.Gln101*	0	Inherited (affected mother)	Yes (maternal branch)	F, 19y	1y	Normal (total IQ 83)	Traces of impulsivity	FE	Focal motor sz, sometimes preceded by fear; unique bilateral convulsive sz (at epilepsy onset)	LEV, VPA, TPM, VPA, PB, LTG, ZSM	Drug resistant for 10y	Epileptiform abnormalities over the left centro-parietal region	Normal	No	N/A	Normal	No	No	N/A
Denmark	68	NPRL3	c.493delC	p.Arg165Glyfs*5	0	Inherited (affected mother)	Yes (maternal branch, 3 affected)	F, 10y	1y	Normal	No	FE	Focal sz with somatosensory aura	VPA, LTG	Sz free for 3y on VPA+LTG	N/A	Normal	No	N/A	Normal	N/A	No	Breast cancer
Italy	69	NPRL3	c.562C>T	p.Gln188*	0	Inherited (affected mother)	Yes (maternal branch, 7 affected)	F, 38y	16y	Normal	Oppositional disorder	SHE	Sleep-related hypermotor sz	CBZ	Sz free for 14y on CBZ	Right frontal epileptic discharges	Normal (1.5T)	No	N/A	Normal	Probable SUDEP (cousin at age 32y while awake)	No	N/A
France	70	NPRL3	c.1270C>T	p.Arg424*	0	Inherited (affected mother)	Yes	M, 19y	10y	Normal	No	SHE	Sleep-related hypermotor sz	VPA, LEV	Drug resistant for 4y on VPA+LEV (1 sz/6m)	Right frontal epileptic discharges	Normal (1.5T)	No	N/A	Normal	No	No	N/A
Netherlands	71	NPRL3	c.1557C>G	p.Tyr519*	0	N/A	No	M, 5y 6m	4y 6m	Pre-existent language delay, normal IQ	No	SHE	Sleep-related hypermotor sz + diurnal sz	CBZ, VPA, CLB	Sz free for 10m on VPA+CLB	Left frontal epileptic discharges	Normal (1.5T)	No	N/A	Normal	No	No	No
France	72	NPRL3	Deletion (exons 5-10)	p.(?)	N/A	Inherited (affected mother)	Yes (maternal branch, 3 affected)	F, 12y	6y	Normal	No	FLE	Sleep-related and diurnal focal sz with motion arrest, right head and mouth deviation, slurred speech, confusion	VPA, CBZ, LTG	Sz free for 6y on CBZ+LTG	Interictal: initial EEGs with right and later EEGs with left fronto-central spikes. Ictal: left fronto-central electrical activity during both sleep and awakening	Normal (3T)	No	N/A	Normal	No	No	No
United States	73	NPRL3	Deletion (exons 1-7)	p.(?)	N/A	Inherited (asymptomatic father)	Yes (maternal branch, 1 affected)	F, 22m	13m	Normal	No	FLE	Focal motor sz	PHT, OXC, LCS, BZD, LEV, ketogenic diet	Sz free for >6m on LEV + ketogenic diet	Interictal: left central epileptiform abnormalities (and in the left insula in MEG). Ictal: left central electroclinical sz.	Normal (except for pineal cyst); Ictal SPECT: hyperperfusion in the left middle frontal gyrus	No	N/A	Normal	No	No	N/A

## Sheet: Affected family members
Diagnostic/Research Center	N° proband	Gene	cDNA change	Protein change	GnomAD allele count	Segregation analysis	Epilepsy family history	Proband Sex/age	Age at sz onset	Cognitive functions	Psychiatric comorbidity	Epilepsy phenotype	Type of seizures	AED history	Seizure outcome	EEG findings	Brain imaging MRI	Epilepsy surgery	Histology	Neurologic examination	SUDEP in the family	Other symptoms
France	Brother of 15	DEPDC5	c.943_944insG	p.Asn315Argfs*4	0	-	-	M, 26y	13y	N/A	No	FE	Nocturnal sz	N/A	Sz free for 13y	N/A	N/A	N/A	N/A	N/A	-	N/A
France	Cousin of 15	DEPDC5	-	-	-	-	-	F, 16y	7y	ICV : 76/ IRP : 75 (10y)	Impulsivity and agressivity when younger	FLE	Frontal sz	CBZ	Good outcome for 9y on CBZ	Right frontal spikes	Dysplasia	No	No	Normal	No	No
France	Cousin of 15	DEPDC5	-	-	-	-	-	M, 34y	7y	N/A	N/A	FE	Diurnal temporo-mesial sz	LTG, LEV	Good autcome for 27y	Right temporal spikes	Normal	No	No	Normal	No	No
France	Aunt of 15	DEPDC5	-	-	-	-	-	F, 54y	N/A	N/A	N/A	FE	Complex diurnal focal sz	CBZ	Good outcome for >10y	N/A	N/A	No	No	Normal	No	No
Italy	Sister of 19	DEPDC5	c.1264C>T	p.Arg422*	0	-	-	F, 13y	8y	Normal	No	FE	Focal sz with somatosensory aura (paresthesias and stiffness of the left leg with possible impaired awareness); rare bilateral convulsive sz.	VPA, CLB, CBZ	Sz free for 5y on CLB+CBZ	Diffuse spikes prevalent in the occipital region; intermitent right central slowing	Normal	No	N/A	Normal	No	No
Italy	Cousin of 19	DEPDC5	c.1264C>T	p.Arg422*	0	-	-	M, N/A	N/A	N/A	N/A	Undetermined	Sleep-related convulsive sz	OXC, PB	Sz free for 3m on OXC+PB	N/A	N/A	No	N/A	N/A	No	N/A
Netherlands	Mother of 20	DEPDC5	c.1310delA	p.Asn437Metfs*21	0	-	-	F, 60y	12y	Normal	No	FE	Focal sz	None	Sz free for 44y without medication	N/A	N/A	No	N/A	Normal	Yes	No
Netherlands	Sister of 26	DEPDC5	c.1663C>T	p.Arg555*	1	-	-	F, 18y	8y	Normal	No	FE	Sleep-related focal sz; TC sz	VPA, CBZ	Sz free for 9y on CBZ	Fronto-temporal abnormalities	Normal	No	N/A	Normal	No	No
Netherlands	Mother of 26	DEPDC5	c.1663C>T	p.Arg555*	1	-	-	F, 52y	Childhood	Normal	No	FE	Sleep-related focal sz with impaired awareness; TC sz	CBZ	Drug-resistant on CBZ (several sz/y)	N/A	N/A	No	N/A	Normal	No	No
Netherlands	Brother of 29	DEPDC5	c.2512C>T	p.Arg838*	0	-	-	M, 24y	20y	Normal	N/A	FLE	Frontal lobe sz (nocturnal and diurnal)	CLB, LEV, CBZ	N/A	Interictal: normal; ictal: mesio-frontal epileptic discharges	Normal	No	N/A	Normal	No	N/A
Netherlands	Father of 33	DEPDC5	c.2527C>T	p.Arg843*	1	-	-	M, 49y	6y	Normal	Mild oppositional disorder	FE	Focal sz with fear and speech arrest, absence when child	CLB, VPA, GBP, TPM, PB, ETX, CBZ, LTG, OXC	Sz free between 12y and 31y without medication; now sz free on OXC	Fronto-temporal abnormalities	Normal (1.5T)	No	N/A	Normal	Yes	Sleep disorders
United Kingdom	Father of 45	DEPDC5	c.3259C>T	p.Arg1087*	0	-	-	M, 54y	N/A	Normal	N/A	FE	Focal sz	GBP, CBZ	Sz free for >20y	Left temporal epileptic discharges	Normal	No	N/A	Normal	No	No
France	Daughter of 54	DEPDC5	c.4151_4152insC	p.Glu1385*	0	-	-	F, 24y	12y	Learning deficits	Anxiety	SHE	Sleep-related hypermotor sz	LTG, LEV	Sz free for 12y on LTG+LEV	Bifrontal epileptic activity	Normal	No	N/A	Normal	Yes	N/A
France	Niece of 54	DEPDC5	c.4151_4152insC	p.Glu1385*	0	-	-	F, 12y	12m	Learning deficits	Anxiety	SHE	Sleep-related hypermotor sz	CBZ, TPM, LEV, LAC, PHT, ketogenic diet	Drug resistant for 11y (3 sz/day)	Right frontal epileptic activity	FCD	Presurgical evaluation done	N/A	Normal	Yes	N/A
France	Mother of 54	DEPDC5	c.4151_4152insC	p.Glu1385*	0	-	-	F, 69y	18y	Normal	No	SHE	Sleep-related hypermotor sz	PHT	Sz free on PHT	N/A	N/A	No	N/A	Normal	Yes	N/A
Canada	Sister of 56	DEPDC5	c.4420delG	p.Glu1474Lysfs*100	0	-	-	F, 23y at death (SUDEP)	9y	Normal	No	FE	Focal central sz and nocturnal GTCS	CBZ, PHT, VPA, OXC	Drug resistant for 14y before SUDEP	N/A	Normal	No	N/A	Normal	Yes	No
Italy	Mother of 67	NPRL3	c.301C>T	p.Gln101*	0	-	-	F, 47y	8y	Normal	No	FE	Focal sz with impairment of awareness (temporal); rare bilateral convulsive szs	LEV, TPM, PB, VPA, PTH, CBZ, LTG, LCS	Drug resistant for 19y	Epileptiform abnormalities over the left temporo-occipital region	Normal	No	N/A	Normal	No	No
Italy	Maternal grandmother of 67	NPRL3	c.301C>T	p.Gln101*	0	-	-	F, 75y	7y	Normal	No	EAF	Complex auditory hallucinations, sometimes followed by brief loss of contact	PB, LTG	Sz free for 7y on LTG	Epileptiform abnormalities over the right temporal region	Normal	No	N/A	Normal	No	No
Italy	Cousin of 69	NPRL3	c.562C>T	p.Gln188*	0	-	-	F, 32y at death (SUDEP)	16y	Normal	No	SHE	Sleep-related hypermotor sz	CBZ	Sz free for 14y	Bifrontal epileptic discharges	Two periventricular heterotopia	No	N/A	Normal	Yes	No
Italy	Twin of 69	-	-	-	-	-	-	F, 38y	12y	Normal	impulsivity	SHE	Sleep-related hypermotor sz	CBZ	Sz free for 7y on CBZ	Bifrontal epileptic discharges	Normal (1.5T)	No	N/A	Normal	Yes	No
Italy	Mother of 69	NPRL3	c.562C>T	p.Gln188*	0	-	-	F, 58y	16y	Normal	impulsivity	SHE	Sleep-related hypermotor sz	CLB	Sz free for 12y on CLB	Normal	Normal (1.5T)	No	N/A	Normal	Yes	No
Italy	Cousin of 69	-	-	-	-	-	-	M, 39y	N/A	Normal	impulsivity	Possible SHE	Sleep-related hypermotor sz	CBZ	Sz free for 7y	Normal	Normal	No	N/A	Normal	Yes	No
France	Mother of 70	NPRL3	c.1270C>T	p.Arg424*	0	-	-	F, 50y	17y	Normal	No	SHE	Sleep-related hypermotor sz	None	Good outcome without AED (4 sz in 20y)	N/A	N/A (TDM normal)	No	N/A	Normal	No	N/A
France	Brother of 72	NPRL3	Deletion (exons 5-10)	p.?	N/A	Inherited (affected mother)	Yes (maternal branch, 3 affected)	M, 16y	12y	Normal	No	FE	Sleep-related and diurnal focal sz with aura (abdominal disconfort), then motion arrest, left head and mouth deviation	VPA, LEV, CBZ, CLB	Sz free for 4y on CBZ+CLB	Interictal: right fronto-central spikes. Ictal: right fronto-central electrical activity during sleep	Normal (3T)	No	N/A	Normal	No	No
France	Mother of 72	NPRL3	Deletion (exons 5-10)	p.?	N/A	-	-	F, 44y	3y	Normal	No	FE	Sleep related sz: awakening, oroalimentary and gestural automatisms, loss of consciousness, left arm dystonic posturing, postictal confusion	VPA, LTG, CBZ, LEV, LCS, ESL, PER, BZD	Drug resistant for 24y (5-6 sz/m); drug resistant for 8y after two surgeries	Interictal: bitemporal spikes and right temporo-frontal discharges	Normal	Yes (twice)	FCD I	Normal	No	No
France	Maternal uncle of 72	-	-	-	-	-	-	M, 47y	14y	N/A	N/A	FLE	Tonic sz with secondary generalization	CBZ, BZD, LEV	Drug resistant for >30y (2-3 sz/w)	N/A	Normal	No	N/A	N/A	No	N/A
