# Supplementary material for: The landscape of epilepsy-related GATOR1 variants
Source: Genet Med. 2018 Aug 10;21(2):398–408. doi: 10.1038/s41436-018-0060-2 (PMC6292495; doi:10.1038/s41436-018-0060-2)
Supplement: Supplementary file 6 — Supplementary Table S2 [file 41436_2018_60_MOESM6_ESM.xlsx]

## Sheet: Foglio1
Gene	RefSeq transcript	Genomic position (hg19)	Reference allele	Alternative allele	cDNA variant	Protein alteration	Variant Class	Recurrent variant	gnomAD allele count	M-CAP prediction	HSF prediction	Novel classification	Epilepsy Phenotype	Neuropsychiatric comorbidities	SUDEP in the family	Familial /Sporadic	Inheritance	Penetrance	Reference
DEPDC5	NM_001242896	Chr22:32150927	A	G	c.20A>G	p.Tyr7Cys	Missense	No	16	Possibly pathogenic	N/A	VUS	Temporal lobe epilepsy, hippocampal sclerosis + drug resistance	N/A	No	Sporadic	N/A	N/A	Tsai et al., 2017
DEPDC5	NM_001242896	Chr22:32150928	C	G	c.21C>G	p.Tyr7*	LoF	No	0	N/A	N/A	Pathogenic	Familial focal epilepsy with variable foci, bottom-of-the-sulcus dysplasia	Autism spectrum disorder, intellectual disability	No	Familial	Inherited	Incomplete	Dibbens et al., 2013; Scheffer et al., 2014
DEPDC5	NM_001242896	Chr22:32150963	G	C	c.56G>C	p.Ser19Thr	Missense	No	0	Possibly pathogenic	N/A	Likely pathogenic	N/A	N/A	Yes	N/A	N/A	N/A	Bagnall et al., 2016
DEPDC5	NM_001242896	Chr22:32154531	G	C	c.59-1G>C	p.(?)	LoF	No	0	N/A	N/A	Pathogenic	Focal epilepsy with centrotemporal spikes	No	No	Familial	Inherited	Incomplete	Lal et al., 2014
DEPDC5	NM_001242896	Chr22:32154601	A	AC	c.128_129insC	p.Asn45Glnfs*3	LoF	No	0	N/A	N/A	Pathogenic	Hemimegalencephaly	N/A	No	Sporadic	N/A	N/A	D'Gama et al., 2015
DEPDC5	NM_001242896	Chr22:32156656	A	C	c.161A>C	p.Gln54Pro	Missense	No	94	Possibly pathogenic	N/A	Likely benign	Temporal lobe epilepsy	Intellectual disability	No	Familial	Inherited	Incomplete	Ricos et al., 2016
DEPDC5	NM_001242896	Chr22:32156689	G	A	c.193+1G>A	p.(?)	LoF	No	0	N/A	N/A	Pathogenic	Infantile spasms, occipital lobe epilepsy	Autism spectrum disorder, global developmental delay, intellectual disability	No	Familial	Inherited	Incomplete	Dibbens et al., 2013; Carvill et al., 2015
DEPDC5	NM_001242896	Chr22:32160998	CC	C	c.232delC	p.Arg78Glyfs*2	LoF	Yes (new)	0	N/A	N/A	Pathogenic	Infantile spasms, focal epilepsy	N/A	No	Familial	Inherited	N/A	This study, 2018
DEPDC5	NM_001242896	Chr22:32160998	CC	C	c.232delC	p.Arg78Glyfs*2	LoF	Yes (new)	0	N/A	N/A	Pathogenic	Sleep-related hypermotor epilepsy + drug resistance	Forgetfulness, moody behavior	No	Familial	N/A	N/A	This study, 2018
DEPDC5	NM_001242896	Chr22:32161035	G	A	c.268G>A	p.Val90Ile	Missense	No	4	Possibly benign	N/A	VUS	Rolandic epilepsy	No	No	Sporadic	Inherited	Incomplete	Lal et al., 2014
DEPDC5	NM_001242896	Chr22:32161047	G	A	c.279+1G>A	p.(?)	LoF	Yes (new)	0	N/A	N/A	Pathogenic	Fronto-temporal lobe epilepsy, heterotopia	No	No	Familial	N/A	N/A	Dibbens et al., 2013; Scheffer et al., 2014
DEPDC5	NM_001242896	Chr22:32161047	G	A	c.279+1G>A	p.(?)	LoF	Yes (new)	0	N/A	N/A	Pathogenic	Sleep-related hypermotor epilepsy, FCD + drug resistance	No	No	Familial	Inherited	N/A	This study, 2018
DEPDC5	NM_001242896	Chr22:32162589	GT	G	c.299delT	p.Val100Glyfs*3	LoF	No	0	N/A	N/A	Pathogenic	Sleep-related hypermotor epilepsy + drug resistance	Intellectual disability, attention deficit hyperactivity disorder, oppositional disorder	No	Sporadic	N/A	N/A	This study, 2018
DEPDC5	NM_001242896	Chr22:32162610	C	T	c.319C>T	p.Gln107*	LoF	No	0	N/A	N/A	Pathogenic	Sleep-related hypermotor epilepsy + drug resistance	Oppositional disorder	No	N/A	Inherited	Incomplete	This study, 2018
DEPDC5	NM_001242896	Chr22:32164813	CC	C	c.378delC	p.Tyr127Ilefs*51	LoF	No	0	N/A	N/A	Pathogenic	Sleep-related hypermotor epilepsy + drug resistance	No	No	Familial	Inherited	Incomplete	This study, 2018
DEPDC5	NM_001242896	Chr22:32174089	C	T	c.418C>T	p.Gln140*	LoF	Yes	0	N/A	N/A	Pathogenic	Focal epilepsy	N/A	No	Familial	Inherited	Incomplete	Perucca et al., 2017
DEPDC5	NM_001242896	Chr22:32174089	C	T	c.418C>T	p.Gln140*	LoF	Yes	0	N/A	N/A	Pathogenic	Frontal lobe epilepsy, bottom-of-the-sulcus dysplasia + drug resistance	Intellectual disability, psychosis	No	Familial	Inherited	Incomplete	Scheffer et al., 2014
DEPDC5	NM_001242896	Chr22:32174093	C	CTGG	c.422_423insCTGG	p.Gly142Trpfs*3	LoF	No	0	N/A	N/A	Pathogenic	West syndrome	Severe developmental delay, language disorder, autism spectrum disorder, oppositional disorder	No	Sporadic	Inherited	Incomplete	This study, 2018
DEPDC5	NM_001242896	Chr22:32174106	G	A	c.435G>A	p.Trp145*	LoF	Yes (new)	0	N/A	N/A	Pathogenic	Nocturnal frontal lobe epilepsy	No	No	Familial	Inherited	Complete	Ricos et al., 2016
DEPDC5	NM_001242896	Chr22:32174106	G	A	c.435G>A	p.Trp145*	LoF	Yes (new)	0	N/A	N/A	Pathogenic	Focal epilepsy	No	No	Familial	N/A	N/A	This study, 2018
DEPDC5	NM_001242896	Chr22:32174124	CAT	C	c.454_455delAT	p.Met152Valfs*6	LoF	No	0	N/A	N/A	Pathogenic	Focal epilepsy	N/A	No	Familial	N/A	N/A	Weckhuysen et al., 2016
DEPDC5	NM_001242896	Chr22:32179892	G	A	c.484-1G>A	p.(?)	LoF	No	0	N/A	N/A	Pathogenic	Nocturnal frontal lobe epilepsy, FCD + drug resistance	Depression, transitory psychosis	No	Familial	Inherited	Complete	Baulac et al., 2015
DEPDC5	NM_001242896	Chr22:32179896	GTGT	G	c.488-490delTGT	p.Phe164del	In-frame indel	No	0	N/A	N/A	Pathogenic	Familial focal epilepsy with variable foci	Psychiatric disorders in the family	No	Familial	Inherited (Identity by descent)	Incomplete	Dibbens et al., 2013
DEPDC5	NM_001242896	Chr22:32179896	GTGT	G	c.488-490delTGT	p.Phe164del	In-frame indel	No	0	N/A	N/A	Pathogenic	Familial focal epilepsy with variable foci	Psychiatric disorders in the family	No	Familial	Inherited (Identity by descent)	Incomplete	Dibbens et al., 2013
DEPDC5	NM_001242896	Chr22:32179896	GTGT	G	c.488-490delTGT	p.Phe164del	In-frame indel	No	0	N/A	N/A	Pathogenic	Familial focal epilepsy with variable foci	No	No	Familial	Inherited (Identity by descent)	Incomplete	Dibbens et al., 2013
DEPDC5	NM_001242896	Chr22:32179900	TTCGTT	T	c.492delTCGTT	p.Arg165Tyr fs*14	LoF	No	0	N/A	N/A	Pathogenic	Nocturnal frontal lobe epilepsy	No	No	Sporadic	Inherited	Incomplete	Ricos et al., 2016
DEPDC5	NM_001242896	Chr22:32179935	C	T	c.526C>T	p.Gln176*	LoF	No	0	N/A	N/A	Pathogenic	Nocturnal frontal lobe epilepsy	Intellectual disability	No	Sporadic	Inherited	Incomplete	Ricos et al., 2016
DEPDC5	NM_001242896	Chr22:32179951	T	A	c.542T>A	p.Met181Lys	Missense	No	0	Possibly pathogenic	N/A	Likely pathogenic	Infantile spasms, focal epilepsy, FCD + drug resistance	No	No	Sporadic	Inherited	N/A	This study, 2018
DEPDC5	NM_001242896	Chr22:32180862	G	A	c.624+1G>A	p.(?)	LoF	No	0	N/A	N/A	Pathogenic	FCD IIb	N/A	No	Sporadic	N/A	N/A	D'Gama et al., 2015
DEPDC5	NM_001242896	Chr22:32188034	C	G	c.640C>G	p.His214Asp	Missense	No	0	Possibly pathogenic	N/A	Likely pathogenic	Nocturnal frontal lobe epilepsy	Intellectual disability	No	Sporadic	Inherited	Incomplete	Ricos et al., 2016
DEPDC5	NM_001242896	Chr22:32188751	C	T	c.715C>T	p.Arg239*	LoF	Yes (new)	0	N/A	N/A	Pathogenic	Familial focal epilepsy with variable foci, FCD + drug resistance	Intellectual disability, depression	No	Familial	Inherited	Incomplete	Ishida et al., 2013; Baulac et al., 2015
DEPDC5	NM_001242896	Chr22:32188751	C	T	c.715C>T	p.Arg239*	LoF	Yes (new)	0	N/A	N/A	Pathogenic	Frontal lobe epilepsy, FCD + drug resistance	Intellectual disability, attention deficit hyperactivity disorder, oppositional defiant disorder	No	Sporadic	Inherited	Incomplete	This study, 2018
DEPDC5	NM_001242896	Chr22:32188763	C	T	c.727C>T	p.Arg243*	LoF	Yes	0	N/A	N/A	Pathogenic	Myoclonic seizures with centrotemporal spikes, focal tonic seizures, multifocal spikes	No	No	Familial	N/A	N/A	Lal et al., 2014
DEPDC5	NM_001242896	Chr22:32188763	C	T	c.727C>T	p.Arg243*	LoF	Yes	0	N/A	N/A	Pathogenic	Nocturnal frontal lobe epilepsy	Intellectual disability	No	Sporadic	Inherited	Incomplete	Ricos et al., 2016
DEPDC5	NM_001242896	Chr22:32188763	C	T	c.727C>T	p.Arg243*	LoF	Yes	0	N/A	N/A	Pathogenic	Sleep-related hypermotor epilepsy + drug resistance	Language delay	No	Sporadic	N/A	N/A	This study, 2018
DEPDC5	NM_001242896	Chr22:32188763	C	T	c.727C>T	p.Arg243*	LoF	Yes	0	N/A	N/A	Pathogenic	Generalized epilepsy, focal epilepsy + drug resistance	Severe global developmental delay, global aphasia	No	Familial	N/A	N/A	This study, 2018
DEPDC5	NM_001242896	Chr22:32188766	C	T	c.730C>T	p.Gln244*	LoF	No	0	N/A	N/A	Pathogenic	Generalized epilepsy, focal epilepsy, febrile seizures	Depression, anxiety, suicidal ideation	Yes	Familial	Inherited	Incomplete	Nascimento et al., 2015
DEPDC5	NM_001242896	Chr22:32193600	ATGAG	A	c.783_786delTGAG	p.Asn261Lysfs*11	LoF	No	0	N/A	N/A	Pathogenic	FCD IIb	N/A	No	Sporadic	N/A	N/A	D'Gama et al., 2015
DEPDC5	NM_001242896	Chr22:32193607	AA	A	c.790delA	p.Arg264Glufs*9	LoF	No	0	N/A	N/A	Pathogenic	Focal epilepsy + drug resistance	Bordeline intellectual disability	Yes	Familial	N/A	N/A	This study, 2018
DEPDC5	NM_001242896	Chr22:32193632	G	T	c.814G>T	p.Val272Leu	Missense	No	0	Possibly pathogenic	N/A	Likely pathogenic	Rolandic epilepsy + centrotemporal spikes	No	No	Familial	Inherited	Incomplete	Lal et al., 2014
DEPDC5	NM_001242896	Chr22:32193660	A	T	c.842A>T	p.Tyr281Phe	Missense	No	13	Possibly benign	N/A	VUS	Infantile spasms, FCD + drug resistance	Speech and language delay	No	Familial	Inherited	Complete	Carvill et al., 2015
DEPDC5	NM_001242896	Chr22:32193674	C	T	c.856C>T	p.Arg286*	LoF	Yes (new)	0	N/A	N/A	Pathogenic	Nocturnal epilepsy	N/A	Yes	N/A	N/A	N/A	Bagnall et al., 2016
DEPDC5	NM_001242896	Chr22:32193674	C	T	c.856C>T	p.Arg286*	LoF	Yes (new)	0	N/A	N/A	Pathogenic	Frontal lobe epilepsy, FCD + drug resistance	Intellectual disability, attention deficit hyperactivity disorder, anxiety	No	Sporadic	Inherited	Incomplete	This study, 2018
DEPDC5	NM_001242896	Chr22:32194614	C	G	c.918C>G	p.Tyr306*	LoF	No	0	N/A	N/A	Pathogenic	Epilepsy with auditory features, focal epilepsy, febrile seizures + drug resistance	N/A	No	Familial	Inherited	Complete	Pippucci et al., 2015; Striano et al., 2015
DEPDC5	NM_001242896	Chr22:32194639	A	AG	c.943_944insG	p.Asn315Argfs*4	LoF	No	0	N/A	N/A	Pathogenic	Focal epilepsy	Visuoperceptive and visuoconstructive deficits	No	Familial	Inherited	Incomplete	This study, 2018
DEPDC5	NM_001242896	Chr22:32198725	C	T	c.982C>T	p.Arg328*	LoF	Yes (new)	0	N/A	N/A	Pathogenic	Fronto-temporal lobe epilepsy	N/A	No	Familial	Inherited	Complete	Ishida et al., 2013
DEPDC5	NM_001242896	Chr22:32198725	C	T	c.982C>T	p.Arg328*	LoF	Yes (new)	0	N/A	N/A	Pathogenic	Infantile spasms, focal epilepsy, FCD + drug resistance	Intellectual disability	No	Familial	De novo	N/A	This study, 2018
DEPDC5	NM_001242896	Chr22:32198727	AA	A	c.985delA	p.Thr329Leufs*7	LoF	No	0	N/A	N/A	Pathogenic	Nocturnal frontal lobe epilepsy	No	No	Familial	Inherited	Incomplete	Ricos et al., 2016
DEPDC5	NM_001242896	Chr22:32198783	G	A	c.1040G>A	p.Arg347His	Missense	No	0	Possibly pathogenic	N/A	Likely pathogenic	N/A	N/A	Yes	N/A	N/A	N/A	Bagnall et al., 2016
DEPDC5	NM_001242896	Chr22:32200158	G	GGGATTTGG	c.1092_1099insGGATTTGG	p.Val367Glyfs*40	LoF	No	0	N/A	N/A	Pathogenic	Frontal lobe epilepsy	No	No	Familial	Inherited	Incomplete	Ricos et al., 2016
DEPDC5	NM_001242896	Chr22:32200180	C	T	c.1114C>T	p.Gln372*	LoF	Yes (new)	0	N/A	N/A	Pathogenic	Familial focal epilepsy with variable foci	N/A	No	Familial	Inherited	Complete	Ishida et al., 2013
DEPDC5	NM_001242896	Chr22:32200180	C	T	c.1114C>T	p.Gln372*	LoF	Yes (new)	0	N/A	N/A	Pathogenic	Frontal lobe epilepsy + drug resistance	No	No	Familial	N/A	N/A	This study, 2018
DEPDC5	NM_001242896	Chr22:32200187	TA	T	c.1122delA	p.Leu374Phefs*30	LoF	No	0	N/A	N/A	Pathogenic	Familial focal epilepsy with variable foci	N/A	No	Familial	Inherited	Incomplete	Ishida et al., 2013
DEPDC5	NM_001242896	Chr22:32200849	C	CC	c.1165dupC	p.Arg389Profs*2	LoF	No	0	N/A	N/A	Pathogenic	Sleep-related hypermotor epilepsy, FCD	No	No	Sporadic	N/A	N/A	This study, 2018
DEPDC5	NM_001242896	Chr22:32202089	CTGTT	C	c.1218-18_1218-15delTGTT	p.(?)	Splice-region	No	0	N/A	Neutral	VUS	FCD IIb	N/A	No	Sporadic	N/A	N/A	D'Gama et al., 2015
DEPDC5	NM_001242896	Chr22:32202154	C	T	c.1264C>T	p.Arg422*	LoF	Yes	0	N/A	N/A	Pathogenic	Focal epilepsy, FCD + drug resistance	N/A	No	Familial	N/A	N/A	Baulac et al., 2015
DEPDC5	NM_001242896	Chr22:32202154	C	T	c.1264C>T	p.Arg422*	LoF	Yes	0	N/A	N/A	Pathogenic	Frontal lobe epilepsy	No	No	Familial	Inherited	Incomplete	Ricos et al., 2016
DEPDC5	NM_001242896	Chr22:32202154	C	T	c.1264C>T	p.Arg422*	LoF	Yes	0	N/A	N/A	Pathogenic	Sleep-related hypermotor epilepsy + drug resistance	Psychomotor (language) impairment	No	Familial	Inherited	Incomplete	This study, 2018
DEPDC5	NM_001242896	Chr22:32202155	G	A	c.1265G>A	p.Arg422Gln	Missense	No	0	Possibly pathogenic	N/A	Likely pathogenic	Hemimegalencephaly, generalized epilepsy	Speech delay	No	Sporadic	Inherited	Incomplete	D'Gama et al., 2015
DEPDC5	NM_001242896	Chr22:32205618	AA	A	c.1310delA	p.Asn437Metfs*21	LoF	Yes (new)	0	N/A	N/A	Pathogenic	Focal epilepsy + drug resistance	Late cognitive decline	Yes	Familial	Inherited	Complete	This study, 2018
DEPDC5	NM_001242896	Chr22:32205618	AA	A	c.1310delA	p.Asn437Metfs*21	LoF	Yes (new)	0	N/A	N/A	Pathogenic	Focal epilepsy, FCD + drug resistance	Autism spectrum disorder, intellectual disability	No	Familial	Inherited	Incomplete	This study, 2018
DEPDC5	NM_001242896	Chr22:32206537	C	T	c.1355C>T	p.Ala452Val	Missense	Yes	118	Possibly pathogenic	N/A	Likely benign	FCD	N/A	No	Sporadic	N/A	N/A	D'Gama et al., 2015
DEPDC5	NM_001242896	Chr22:32206537	C	T	c.1355C>T	p.Ala452Val	Missense	Yes	118	Possibly pathogenic	N/A	Likely benign	Temporal lobe epilepsy	No	No	Familial	Inherited	Complete	Dibbens et al., 2013
DEPDC5	NM_001242896	Chr22:32206567	A	G	c.1385A>G	p.Tyr462Cys	Missense	No	3	Possibly pathogenic	N/A	Likely pathogenic	Frontal lobe epilepsy	Intellectual disability, verbal developmental delay, disinhibited social engagement disorder	No	Sporadic	N/A	N/A	This study, 2018
DEPDC5	NM_001242896	Chr22:32206575	C	T	c.1393C>T	p.Gln465*	LoF	No	0	N/A	N/A	Pathogenic	Focal epilepsy	N/A	No	Familial	Inherited	Complete	Weckhuysen et al., 2016
DEPDC5	NM_001242896	Chr22:32206582	T	TGG	c.1400_1401insGG	p.Phe467Leufs*51	LoF	No	0	N/A	N/A	Pathogenic	Focal epilepsy, FCD	No	No	Sporadic	Inherited	Incomplete	This study, 2018
DEPDC5	NM_001242896	Chr22:32210986	G	A	c.1454G>A	p.Arg485Gln	Missense	No	1	Possibly pathogenic	N/A	Likely pathogenic	Fronto-temporal lobe epilepsy	N/A	No	Familial	N/A	N/A	Ishida et al., 2013
DEPDC5	NM_001242896	Chr22:32210991	C	T	c.1459C>T	p.Arg487*	LoF	Yes	1	N/A	N/A	Pathogenic	Nocturnal frontal lobe epilepsy	Intellectual disability	No	Familial	Inherited	Incomplete	Dibbens et al., 2013
DEPDC5	NM_001242896	Chr22:32210991	C	T	c.1459C>T	p.Arg487*	LoF	Yes	1	N/A	N/A	Pathogenic	Nocturnal frontal lobe epilepsy + drug resistance	Learning difficulties, language delay, attention deficit hyperactivity disorder	No	Familial	Inherited	Incomplete	Picard et al., 2014
DEPDC5	NM_001242896	Chr22:32211006	C	T	c.1474C>T	p.Arg492*	LoF	Yes (new)	0	N/A	N/A	Pathogenic	Infantile spasms, focal epilepsy + drug resistance	N/A	No	Sporadic	N/A	N/A	This study, 2018
DEPDC5	NM_001242896	Chr22:32211006	C	T	c.1474C>T	p.Arg492*	LoF	Yes (new)	0	N/A	N/A	Pathogenic	Focal epilepsy	Visual-motor deficits, attention deficits	No	Sporadic	N/A	N/A	This study, 2018
DEPDC5	NM_001242896	Chr22:32211087	C	T	c.1555C>T	p.Gln519*	LoF	No	0	N/A	N/A	Pathogenic	Infantile spasms + drug resistance	Autism spectrum disorder	No	Familial	Inherited	Complete	Carvill et al., 2015
DEPDC5	NM_001242896	Chr22:32211157	A	C	c.1625A>C	p.Gln542Pro	Missense	No	0	Possibly pathogenic	N/A	Likely pathogenic	Occipital lobe epilepsy, febrile seizures	No	No	Familial	Inherited	Incomplete	Ricos et al., 2016
DEPDC5	NM_001242896	Chr22:32211195	C	T	c.1663C>T	p.Arg555*	LoF	Yes	1	N/A	N/A	Pathogenic	Familial focal epilepsy with variable foci	Obsessive compulsive-psychiatric disorder in the family	No	Familial	Inherited	Incomplete	Dibbens et al., 2013
DEPDC5	NM_001242896	Chr22:32211195	C	T	c.1663C>T	p.Arg555*	LoF	Yes	1	N/A	N/A	Pathogenic	Focal epilepsy, FCD + drug resistance	N/A	No	Familial	Inherited	Incomplete	Scerri et al., 2015
DEPDC5	NM_001242896	Chr22:32211195	C	T	c.1663C>T	p.Arg555*	LoF	Yes	1	N/A	N/A	Pathogenic	Focal epilepsy	No	No	Familial	Inherited	N/A	This study, 2018
DEPDC5	NM_001242896	Chr22:32211195	C	T	c.1663C>T	p.Arg555*	LoF	Yes	1	N/A	N/A	Pathogenic	Sleep-related hypermotor epilepsy, FCD	Developmental delay, autism spectrum disorder	Yes	Familial	Inherited	Incomplete	This study, 2018
DEPDC5	NM_001242896	Chr22:32215086	CCATGCTG	C	c.1750-1756delCATGCTG	p.Leu584Phefs*12	LoF	No	0	N/A	N/A	Pathogenic	Focal epilepsy	N/A	No	Familial	Inherited	Incomplete	Weckhuysen et al., 2016
DEPDC5	NM_001242896	Chr22:32215100	C	T	c.1759C>T	p.Arg587*	LoF	No	1	N/A	N/A	Pathogenic	Focal epilepsy, FCD + drug resistance	Impulsivity	No	Familial	Inherited	Complete	Baulac et al., 2015
DEPDC5	NM_001242896	Chr22:32215185	GG	G	c.1845delG	p.Arg615Serfs*47	LoF	No	0	N/A	N/A	Pathogenic	Sleep-related hypermotor epilepsy + drug resistance	No	No	Familial	Inherited	Incomplete	This study, 2018
DEPDC5	NM_001242896	Chr22:32217526	C	T	c.1909C>T	p.Arg637*	LoF	No	5	N/A	N/A	Pathogenic	Nocturnal frontal lobe epilepsy	No	No	Familial	N/A	N/A	Ricos et al., 2016
DEPDC5	NM_001242896	Chr22:32234669	A	G	c.2355-2A>G	p.(?)	LoF	No	0	N/A	N/A	Pathogenic	Nocturnal frontal lobe epilepsy + drug resistance	No	No	Familial	N/A	N/A	Picard et al., 2014
DEPDC5	NM_001242896	Chr22:32234705	CA	C	c.2390delA	p.Gln797Argfs*18	LoF	No	0	N/A	N/A	Pathogenic	Infantile spasms + FCD + drug resistance	Autism spectrum disorder, global developmental delay, regression	No	Sporadic	De novo	N/A	Carvill et al., 2015
DEPDC5	NM_001242896	Chr22:32234828	C	T	c.2512C>T	p.Arg838*	LoF	Yes (new)	0	N/A	N/A	Pathogenic	Sleep-related hypermotor epilepsy	No	No	Familial	N/A	N/A	This study, 2018
DEPDC5	NM_001242896	Chr22:32234828	C	T	c.2512C>T	p.Arg838*	LoF	Yes (new)	0	N/A	N/A	Pathogenic	Sleep-related hypermotor epilepsy + drug resistance	Autism spectrum disorder, intellectual disability, oppositional disorder	No	N/A	N/A	N/A	This study, 2018
DEPDC5	NM_001242896	Chr22:32234828	C	T	c.2512C>T	p.Arg838*	LoF	Yes (new)	0	N/A	N/A	Pathogenic	Focal epilepsy	No	No	Familial	Inherited	Incomplete	This study, 2018
DEPDC5	NM_001242896	Chr22:32239092	C	T	c.2527C>T	p.Arg843*	LoF	Yes	1	N/A	N/A	Pathogenic	Familial focal epilepsy with variable foci	No	No	Familial	Inherited	Complete	Dibbens et al., 2013
DEPDC5	NM_001242896	Chr22:32239092	C	T	c.2527C>T	p.Arg843*	LoF	Yes	1	N/A	N/A	Pathogenic	Familial focal epilepsy with variable foci, secondary generalization (nocturnal)	Attention deficit	No	Familial	Inherited (Identity by descent)	Incomplete	Martin et al., 2014
DEPDC5	NM_001242896	Chr22:32239092	C	T	c.2527C>T	p.Arg843*	LoF	Yes	1	N/A	N/A	Pathogenic	Focal epilepsy, secondary generalization	No	No	Familial	Inherited (Identity by descent)	Incomplete	Martin et al., 2014
DEPDC5	NM_001242896	Chr22:32239092	C	T	c.2527C>T	p.Arg843*	LoF	Yes	1	N/A	N/A	Pathogenic	Familial focal epilepsy with variable foci	No	No	Familial	Inherited (Identity by descent)	Incomplete	Martin et al., 2014
DEPDC5	NM_001242896	Chr22:32239092	C	T	c.2527C>T	p.Arg843*	LoF	Yes	1	N/A	N/A	Pathogenic	History of epilepsy, temporal lobe pathology	N/A	Yes	N/A	N/A	N/A	Bagnall et al., 2016
DEPDC5	NM_001242896	Chr22:32239092	C	T	c.2527C>T	p.Arg843*	LoF	Yes	1	N/A	N/A	Pathogenic	Frontal lobe epilepsy	No	No	Familial	N/A	N/A	This study, 2018
DEPDC5	NM_001242896	Chr22:32239092	C	T	c.2527C>T	p.Arg843*	LoF	Yes	1	N/A	N/A	Pathogenic	Sleep-related hypermotor epilepsy + drug resistance	No	Yes	Familial	Inherited	N/A	This study, 2018
DEPDC5	NM_001242896	Chr22:32239156	C	T	c.2591C>T	p.Thr864Met	Missense	No	25	Possibly pathogenic	N/A	VUS	Centro-temporal focal epilepsy, secondary generalization (nocturnal)	No	No	Sporadic	N/A	N/A	Martin et al., 2014
DEPDC5	NM_001242896	Chr22:32239185	C	T	c.2620C>T	p.Arg874*	LoF	Yes (new)	0	N/A	N/A	Pathogenic	Unclassified benign epilepsy, focal epilepsy + drug resistance	Developmental delay	No	Familial	Inherited	Incomplete	Lal et al., 2014
DEPDC5	NM_001242896	Chr22:32239185	C	T	c.2620C>T	p.Arg874*	LoF	Yes (new)	0	N/A	N/A	Pathogenic	Sleep-related hypermotor epilepsy + drug resistance	Anxiety	Yes	Familial	Inherited	N/A	This study, 2018
DEPDC5	NM_001242896	Chr22:32239185	C	T	c.2620C>T	p.Arg874*	LoF	Yes (new)	0	N/A	N/A	Pathogenic	Sleep-related hypermotor epilepsy	Attention deficit hyperactivity disorder	No	Sporadic	Inherited	Incomplete	This study, 2018
DEPDC5	NM_001242896	Chr22:32239185	C	T	c.2620C>T	p.Arg874*	LoF	Yes (new)	0	N/A	N/A	Pathogenic	Frontal lobe epilepsy	Attention deficit hyperactivity disorder, non-REM-Parasomnias	No	N/A	N/A	N/A	This study, 2018
DEPDC5	NM_001242896	Chr22:32239712	G	T	c.2715G>T	p.Trp905Cys	Missense	No	0	Possibly pathogenic	N/A	Likely pathogenic	Focal epilepsy	Intellectual disability, attention deficit hyperactivity disorder	No	N/A	Inherited	Incomplete	This study, 2018
DEPDC5	NM_001242896	Chr22:32239757	C	A	c.2760C>A	p.Tyr920*	LoF	No	0	N/A	N/A	Pathogenic	Frontal lobe epilepsy	Mild motor delay, language delay, autism spectrum disorder	No	Sporadic	Inherited	Incomplete	This study, 2018
DEPDC5	NM_001242896	Chr22:32239780	C	T	c.2783C>T	p.Ala928Val	Missense	No	0	Possibly benign	N/A	VUS	Focal epilepsy	Intellectual disability	No	Familial	Inherited	Incomplete	This study, 2018
DEPDC5	NM_001242896	Chr22:32241052	AGCCTGTGTCACCGCCA	A	c.2847_2862delGCCTGTGTCACCGCCA	p.Ala951Profs38	LoF	No	0	N/A	N/A	Pathogenic	Sleep-related hypermotor epilepsy + drug resistance	No	No	Sporadic	Inherited	Incomplete	This study, 2018
DEPDC5	NM_001242896	Chr22:32241101	G	A	c.2899G>A	p.Asp967Asn	Missense	No	2	Possibly pathogenic	N/A	Likely pathogenic	Focal epilepsy	N/A	No	Sporadic	Inherited	N/A	Tsai et al., 2017
DEPDC5	NM_001242896	Chr22:32241186	G	A	c.2984G>A	p.Arg995His	Missense	No	2	Possibly pathogenic	N/A	Likely pathogenic	Focal epilepsy (nocturnal)	N/A	No	Sporadic	N/A	N/A	Tsai et al., 2017
DEPDC5	NM_001242896	Chr22:32241191	C	T	c.2989C>T	p.Arg997Cys	Missense	No	0	Possibly pathogenic	N/A	Likely pathogenic	Focal epilepsy + drug resistance	Oppositional disorder	No	Sporadic	Inherited	Incomplete	This study, 2018
DEPDC5	NM_001242896	Chr22:32241224	G	A	c.3021+1G>A	p.(?)	LoF	No	0	N/A	N/A	Pathogenic	Focal epilepsy + drug resistance	Autistic features	No	Sporadic	Inherited	Incomplete	This study, 2018
DEPDC5	NM_001242896	Chr22:32242844	C	T	c.3046C>T	p.Gln1016*	LoF	No	0	N/A	N/A	Pathogenic	Parietal lobe epilepsy, Parietal dysplasia	N/A	Yes	Familial	N/A	N/A	Bagnall et al., 2016
DEPDC5	NM_001242896	Chr22:32242890	C	A	c.3092C>A	p.Pro1031His	Missense	No	139	Possibly pathogenic	N/A	Likely benign	Infantile spasms + drug resistance	Speech and language delay, regression, mild intellectual disability	No	Sporadic	De novo	N/A	Carvill et al., 2015
DEPDC5	NM_001242896	Chr22:32242911	C	A	c.3113C>A	p.Thr1038Asn	Missense	No	0	Possibly pathogenic	N/A	Likely pathogenic	Complex febrile seizures	Borderline psychomotor development, language delay	No	Sporadic	De novo	N/A	This study, 2018
DEPDC5	NM_001242896	Chr22:32253492	A	C	c.3217A>C	p.Ser1073Arg	Missense	No	8	Possibly pathogenic	N/A	VUS	Temporal lobe epilepsy	No	No	Familial	N/A	N/A	Dibbens et al., 2013
DEPDC5	NM_001242896	Chr22:32253505	GCCATG	G	c.3230_3234delCCATG	p.Ala1077Aspfs*82	LoF	No	0	N/A	N/A	Pathogenic	Generalized epilepsy	No	No	Familial	Inherited	Incomplete	This study, 2018
DEPDC5	NM_001242896	Chr22:32253516	A	C	c.3241A>C	p.Thr1081Pro	Missense	No	70	Possibly pathogenic	N/A	VUS	Epileptic encephalopathy	Intellectual disability	No	Familial	Inherited	Incomplete	Ricos et al., 2016
DEPDC5	NM_001242896	Chr22:32253534	C	T	c.3259C>T	p.Arg1087*	LoF	Yes (new)	0	N/A	N/A	Pathogenic	Nocturnal frontal lobe epilepsy + drug resistance	Mild depression, anorexia nervosa	No	Familial	Inherited	Incomplete	Picard et al., 2014
DEPDC5	NM_001242896	Chr22:32253534	C	T	c.3259C>T	p.Arg1087*	LoF	Yes (new)	0	N/A	N/A	Pathogenic	Focal epilepsy	No	No	Familial	Inherited	N/A	This study, 2018
DEPDC5	NM_001242896	Chr22:32257351	C	T	c.3265-3C>T	p.(?)	Splice-region	No	181	N/A	Neutral	Likely benign	Temporal lobe epilepsy	No	No	Familial	Inherited	Incomplete	Ricos et al., 2016
DEPDC5	NM_001242896	Chr22:32257400	C	T	c.3311C>T	p.Ser1104Leu	Missense	No	35	Possibly pathogenic	N/A	VUS	Temporal lobe epilepsy	No	No	Familial	Inherited	Complete	Dibbens et al., 2013
DEPDC5	NM_001242896	Chr22:32257424	G	C	c.3330+5G>C	p.(?)	Splice-region	No	0	N/A	Splicing affecting	Likely pathogenic	Temporal lobe epilepsy	Intellectual disability, language delay, anxiety, oppositional disorder	No	Familial	Inherited	Incomplete	This study, 2018
DEPDC5	NM_001242896	Chr22:32266688	TA	T	c.3444delA	p.Ile1148Metfs*24	LoF	No	0	N/A	N/A	Pathogenic	Rolandic epilepsy	No	No	Sporadic	Inherited	Incomplete	Lal et al., 2014
DEPDC5	NM_001242896	Chr22:32266706	C	T	c.3461C>T	p.Ser1154Phe	Missense	No	18	Possibly benign	N/A	VUS	Temporal lobe epilepsy	No	No	Familial	Inherited	Incomplete	Ricos et al., 2016
DEPDC5	NM_001242896	Chr22:32266729	A	G	c.3484A>G	p.Ser1162Gly	Missense	No	0	Possibly benign	N/A	VUS	Rolandic epilepsy	No	No	Sporadic	Inherited	Incomplete	Lal et al., 2014
DEPDC5	NM_001242896	Chr22:32269262	C	G	c.3507C>G	p.Ser1169Arg	Missense	No	0	Possibly benign	N/A	VUS	Focal epilepsy	No	No	Familial	Inherited	Incomplete	This study, 2018
DEPDC5	NM_001242896	Chr22:32269322	A	G	c.3563+4A>G	p.(?)	Splice-region	No	0	N/A	Splicing affecting	Likely pathogenic	Frontal lobe epilepsy + drug resistance	Intellectual disability, oppositional disorder	No	Sporadic	N/A	N/A	This study, 2018
DEPDC5	NM_001242896	Chr22:32270325	GGTACACTGGTTG	GATACACCTCCAT	c.3631_3642delinsATACACCTCCAT	p.Val1211_Leu1214delinsIleHisLeuHis	In-frame indel	No	0	N/A	N/A	VUS	Sleep-related hypermotor epilepsy + drug resistance	No	No	Sporadic	Inherited	Incomplete	This study, 2018
DEPDC5	NM_001242896	Chr22:32270396	G	A	c.3696+5G>A	p.(?)	Splice-region	Yes (new)	0	N/A	Splicing affecting	likely pathogenic	Focal epilepsy, bilateral polymicrogyria	No	No	Sporadic	De novo	N/A	Ricos et al., 2016
DEPDC5	NM_001242896	Chr22:32270396	G	A	c.3696+5G>A	p.(?)	Splice-region	Yes (new)	0	N/A	Splicing affecting	Likely pathogenic	Focal epilepsy + drug resistance	Learning deficits	No	Familial	N/A	N/A	This study, 2018
DEPDC5	NM_001242896	Chr22:32272248	C	T	c.3802C>T	p.Arg1268*	LoF	Yes (new)	0	N/A	N/A	Pathogenic	Temporal lobe epilepsy	No	No	Familial	De novo	N/A	Dibbens et al., 2013
DEPDC5	NM_001242896	Chr22:32272248	C	T	c.3802C>T	p.Arg1268*	LoF	Yes (new)	0	N/A	N/A	Pathogenic	Infantile spasms + drug resistance	Severe global developmental delay	No	Sporadic	N/A	N/A	This study, 2018
DEPDC5	NM_001242896	Chr22:32272249	G	A	c.3803G>A	p.Arg1268Gln	Missense	No	1	Possibly benign	N/A	VUS	Temporal lobe epilepsy	No	No	Familial	Inherited	N/A	Ricos et al., 2016
DEPDC5	NM_001242896	Chr22:32275699	C	T	c.3994C>T	p.Arg1332*	LoF	Yes	0	N/A	N/A	Pathogenic	Temporal lobe epilepsy, FCD	No	No	Familial	Inherited	Incomplete	Ricos et al., 2016
DEPDC5	NM_001242896	Chr22:32275699	C	T	c.3994C>T	p.Arg1332*	LoF	Yes	0	N/A	N/A	Pathogenic	Fronto-temporal lobe epilepsy, FCD	N/A	Yes	Familial	Inherited	Incomplete	Bagnall et al., 2016
DEPDC5	NM_001242896	Chr22:32275699	C	T	c.3994C>T	p.Arg1332*	LoF	Yes	0	N/A	N/A	Pathogenic	Sleep-related hypermotor epilepsy + drug resistance	Intellectual disability	No	Sporadic	Inherited	Incomplete	This study, 2018
DEPDC5	NM_001242896	Chr22:32275736	T	A	c.4031T>A	p.Leu1344*	LoF	No	0	N/A	N/A	Pathogenic	Sleep-related hypermotor epilepsy, FCD + drug resistance	Learning difficulties, attention deficits	No	Sporadic	Inherited	Incomplete	This study, 2018
DEPDC5	NM_001242896	Chr22:32275743	A	G	c.4033+5A>G	p.(?)	Splice-region	No	1	N/A	Neutral	VUS	Temporal lobe epilepsy	No	No	Familial	Inherited	Incomplete	Ricos et al., 2016
DEPDC5	NM_001242896	Chr22:32289641	G	A	c.4107G>A	p.Trp1369*	LoF	Yes	0	N/A	N/A	Pathogenic	Familial focal epilepsy with variable foci	psychiatric disorders in the family	No	Familial	Inherited	Incomplete	Dibbens et al., 2013
DEPDC5	NM_001242896	Chr22:32289641	G	A	c.4107G>A	p.Trp1369*	LoF	Yes	0	N/A	N/A	Pathogenic	Nocturnal frontal lobe epilepsy + drug resistance	Learning disability	No	Familial	Inherited	Incomplete	Picard et al., 2014
DEPDC5	NM_001242896	Chr22:32289672	CT	C	c.4139delT	p.Leu1380Argfs*14	LoF	No	0	N/A	N/A	Pathogenic	Epilepsy with auditory features, focal epilepsy	N/A	No	Familial	Inherited	Complete	Pippucci et al., 2015
DEPDC5	NM_001242896	Chr22:32289685	T	TC	c.4151_4152insC	p.Glu1385*	LoF	No	0	N/A	N/A	Pathogenic	Sleep-related hypermotor epilepsy	Anxiety, depression	Yes	Familial	Inherited	Complete	This study, 2018
DEPDC5	NM_001242896	Chr22:32289709	C	T	c.4175C>T	p.Ala1392Val	Missense	No	1	Possibly pathogenic	N/A	Likely pathogenic	Generalized epilepsy	Attention deficit hyperactivity disorder	No	Sporadic	Inherited	Incomplete	This study, 2018
DEPDC5	NM_001242896	Chr22:32289720	GC	G	c.4187delC	p.Ala1396Valfs*78	LoF	No	0	N/A	N/A	Pathogenic	Hemimegalencephaly + drug resistance	N/A	No	Sporadic	De novo	N/A	Mirzaa et al., 2016
DEPDC5	NM_001242896	Chr22:32289739	T	A	c.4203+2T>A	p.(?)	LoF	No	0	N/A	N/A	Pathogenic	Familial focal epilepsy with variable foci + drug resistance	N/A	No	Familial	Inherited	Complete	Tsai et al., 2017
DEPDC5	NM_001242896	Chr22:32293523	TG	T	c.4260delG	p.Glu1421Argfs*153	LoF	No	0	N/A	N/A	Pathogenic	Nocturnal frontal lobe epilepsy + suspicion FCD	N/A	No	Familial	N/A	N/A	Weckhuysen et al., 2016
DEPDC5	NM_001242896	Chr22:32297749	G	A	c.4397G>A	p.Trp1466*	LoF	No	0	N/A	N/A	Pathogenic	Frontal lobe epilepsy	No	No	Familial	Inherited	Incomplete	Dibbens et al., 2013
DEPDC5	NM_001242896	Chr22:32297771	GG	G	c.4420delG	p.Glu1474Lysfs*100	LoF	No	0	N/A	N/A	Pathogenic	Sleep-related hypermotor epilepsy + drug resistance	Anxiety, depression	Yes	Familial	Inherited	Incomplete	This study, 2018
DEPDC5	NM_001242896	Chr22:32302189	A	G	c.4520-2A>G	p.(?)	LoF	No	0	N/A	N/A	Pathogenic	Focal epilepsy	No	No	Sporadic	N/A	N/A	This study, 2018
DEPDC5	NM_001242896	Chr22:32302238	C	T	c.4567C>T	p.Gln1523*	LoF	No	0	N/A	N/A	Pathogenic	Nocturnal frontal lobe epilepsy	N/A	No	Familial	N/A	N/A	Ishida et al., 2013
DEPDC5	NM_001242896	Chr22:32302277	C	T	c.4606C>T	p.Gln1536*	LoF	No	0	N/A	N/A	Pathogenic	Frontal lobe epilepsy	No	No	Familial	Inherited	Incomplete	Dibbens et al., 2013
DEPDC5	NM_001242896	Chr22:32302345	G	A	c.4674G>A	p.Trp1558*	LoF	No	0	N/A	N/A	Pathogenic	Focal epilepsy, FCD + drug resistance	No	No	N/A	N/A	N/A	This study, 2018
DEPDC5	NM_001242896	Chr22:32302359	CAG	C	c.4689_4690delAG	p.Asp1565*	LoF	No	0	N/A	N/A	Pathogenic	Generalized epilepsy, unilateral pachygyria + drug resistance	Developmental delay	No	Sporadic	De novo	N/A	Cen et al., 2017
DEPDC5	NM_001242896	Chr22:32302427	C	T	c.4756C>T	p.Arg1586Trp	Missense	No	8	Possibly pathogenic	N/A	VUS	Temporal lobe epilepsy	N/A	No	Sporadic	N/A	N/A	Tsai et al., 2017
DEPDC5	NM_001242896	N/A	N/A	N/A	Deletion (exons 1-8)	p.(?)	LoF	No	N/A	N/A	N/A	Pathogenic	Focal epilepsy	No	No	Familial	Inherited	N/A	This study, 2018
DEPDC5	NM_001242896	N/A	N/A	N/A	Deletion (exons 2-3)	p.(?)	LoF	No	N/A	N/A	N/A	Pathogenic	Focal epilepsy + drug resistance	No	No	Familial	N/A	N/A	This study, 2018
DEPDC5	NM_001242896	N/A	N/A	N/A	Deletion (exons 8-19)	p.(?)	LoF	No	N/A	N/A	N/A	Pathogenic	Sleep-related hypermotor epilepsy	Oppositional disorder	No	Familial	Inherited	Incomplete	This study, 2018
DEPDC5	NM_001242896	N/A	N/A	N/A	Deletion (exons 28-38)	p.(?)	LoF	No	N/A	N/A	N/A	Pathogenic	Focal epilepsy	Borderline IQ, mild dyspraxia and language delay	No	Sporadic	N/A	N/A	Bonaglia et al., 2016
DEPDC5	NM_001242896	N/A	N/A	N/A	Deletion (exons 31-42)	p.(?)	LoF	No	N/A	N/A	N/A	Pathogenic	Focal epilepsy	Attention deficit hyperactivity disorder, obsessive-compulsive disorder, oppositional disorder	No	Sporadic	N/A	N/A	This study, 2018
DEPDC5	NM_001242896	N/A	N/A	N/A	Deletion (exon 40)	p.(?)	LoF	No	N/A	N/A	N/A	Pathogenic	Focal epilepsy	Motor and language delay, attention deficit hyperactivity disorder, oppositional disorder	No	Familial	N/A	N/A	This study, 2018
NPRL2	NM_006545	Chr3:50385046	G	C	c.1134C>G	p.Cys378Trp	Missense	No	0	Possibly benign	N/A	VUS	Frontal lobe epilepsy + drug resistance	N/A	No	N/A	N/A	N/A	This study, 2018
NPRL2	NM_006545	Chr3:50385604	G	A	c.883C>T	p.Arg295*	LoF	No	0	N/A	N/A	Pathogenic	Temporal lobe epilepsy	No	No	Familial	N/A	Incomplete	Ricos et al., 2016
NPRL2	NM_006545	Chr3:50386115	C	G	c.683+1G>C	p.(?)	LoF	No	0	N/A	N/A	Pathogenic	Infantile spasms, FCD + drug resistance	Intellectual disability	No	Sporadic	N/A	N/A	This study, 2018
NPRL2	NM_006545	Chr3:50386159	C	G	c.640G>C	p.Asp214His	Missense	No	22	Possibly pathogenic	N/A	VUS	Frontal lobe epilepsy, tumour-like brain lesion	No	No	Sporadic	N/A	N/A	Ricos et al., 2016
NPRL2	NM_006545	Chr3:50387106	G	C	c.329C>G	p.Thr110Ser	Missense	No	0	Possibly benign	N/A	VUS	Temporal lobe epilepsy, polymicrogyria	Intellectual disability	No	Sporadic	Inherited	Incomplete	Ricos et al., 2016
NPRL2	NM_006545	Chr3:50387121	A	G	c.314T>C	p.Leu105Pro	Missense	No	0	Possibly pathogenic	N/A	Likely pathogenic	Nocturnal frontal lobe epilepsy	No	No	Familial	Inherited	Incomplete	Ricos et al., 2016
NPRL2	NM_006545	Chr3:50387203	G	A	c.232C>T	p.Arg78Cys	Missense	No	0	Possibly pathogenic	N/A	Likely pathogenic	Temporal lobe epilepsy + drug resistance	No	No	Familial	Inherited	Incomplete	Perucca et al., 2017
NPRL2	NM_006545	Chr3:50387432	G	A	c.100C>T	p.Arg34*	LoF	Yes (new)	0	N/A	N/A	Pathogenic	Nocturnal frontal lobe epilepsy	No	No	Familial	Inherited	Complete	Ricos et al., 2016
NPRL2	NM_006545	Chr3:50387432	G	A	c.100C>T	p.Arg34*	LoF	Yes (new)	0	N/A	N/A	Pathogenic	Sleep-related hypermotor epilepsy, FCD + drug resistance	Intellectual disability	No	Familial	Inherited	N/A	This study, 2018
NPRL2	NM_006545	Chr3:50388014	TGA	T	c.68_69delTC	p.Ile23Asnfs*6	LoF	No	0	N/A	N/A	Pathogenic	Familial focal epilepsy with variable foci, FCD II + drug resistance	No	Yes	Familial	Inherited	Incomplete	Weckhuysen et al., 2016
NPRL3	NM_001077350	Chr16:136857	G	C	c.1557C>G	p.Tyr519*	LoF	No	0	N/A	N/A	Pathogenic	Sleep-related hypermotor epilepsy	Language delay	No	Sporadic	N/A	N/A	This study, 2018
NPRL3	NM_001077350	Chr16:138715	TC	T	c.1522delG	p.Glu508Argfs*46	LoF	No	0	N/A	N/A	Pathogenic	Sleep-related hypermotor epilepsy + drug resistance	No	No	Familial	Inherited	Incomplete	Korenke et al., 2016
NPRL3	NM_001077350	Chr16:138863	G	GGT	c.1375_1376dupAC	p.Ser460Profs*20	LoF	Yes	0	N/A	N/A	Pathogenic	Temporal lobe epilepsy	No	No	Familial	Inherited	Complete	Ricos et al., 2016
NPRL3	NM_001077350	Chr16:138863	G	GGT	c.1375_1376dupAC	p.Ser460Profs*20	LoF	Yes	0	N/A	N/A	Pathogenic	Focal epilepsy, FCD II + drug resistance	Global developmental delay	No	Familial	Inherited	Incomplete	Sim et al., 2016
NPRL3	NM_001077350	Chr16:138888	GCTGT	GGGATGGGTCA	c.1352-4_1352-1delinsTGACCCATCC	p.(?)	LoF	No	0	N/A	N/A	Pathogenic	Focal epilepsy, FCD IIa + drug resistance	No	No	Sporadic	Inherited	Incomplete	Sim et al., 2016
NPRL3	NM_001077350	Chr16:139792	G	A	c.1270C>T	p.Arg424*	LoF	Yes (new)	0	N/A	N/A	Pathogenic	Familial focal epilepsy with variable foci, FCD IIa + drug resistance	No	Yes	Familial	Inherited	Incomplete	Weckhuysen et al., 2016
NPRL3	NM_001077350	Chr16:139792	G	A	c.1270C>T	p.Arg424*	LoF	Yes (new)	0	N/A	N/A	Pathogenic	Sleep-related hypermotor epilepsy + drug resistance	No	No	Familial	Inherited	Complete	This study, 2018
NPRL3	NM_001077350	Chr16:142684	TG	T	c.1070delC	p.Pro357Hisfs*56	LoF	No	0	N/A	N/A	Pathogenic	Familial focal epilepsy with variable foci, FCD IIb + drug resistance	No	No	Familial	Inherited	Complete	Weckhuysen et al., 2016
NPRL3	NM_001077350	Chr16:143293	A	ATGGG	c.954_955insCCCA	p.Trp319Profs*1	LoF	No	0	N/A	N/A	Pathogenic	Temporal lobe epilepsy	No	No	Familial	N/A	N/A	Ricos et al., 2016
NPRL3	NM_001077350	Chr16:148231	G	GA	c.835_836insT	p.Ser279Phefs*52	LoF	No	0	N/A	N/A	Pathogenic	Nocturnal frontal lobe epilepsy	No	No	Familial	Inherited	Incomplete	Ricos et al., 2016
NPRL3	NM_001077350	Chr16:150392	C	T	c.745G>A	p.Glu249Lys	Missense	No	24	Possibly pathogenic	N/A	VUS	Focal epilepsy	No	No	Familial	De novo	N/A	Ricos et al., 2016
NPRL3	NM_001077350	Chr16:160590	G	A	c.562C>T	p.Gln188*	LoF	No	0	N/A	N/A	Pathogenic	Sleep-related hypermotor epilepsy	Oppositional disorder	Yes	Familial	Inherited	Complete	This study, 2018
NPRL3	NM_001077350	Chr16:162684	CG	C	c.493delC	p.Arg165Glyfs*5	LoF	No	0	N/A	N/A	Pathogenic	Focal epilepsy	No	No	Familial	Inherited	Complete	This study, 2018
NPRL3	NM_001077350	Chr16:169142	G	A	c.301C>T	p.Gln101*	LoF	No	0	N/A	N/A	Pathogenic	Focal epilepsy + drug resistance	Traces of impulsivity	No	Familial	Inherited	Complete	This study, 2018
NPRL3	NM_001077350	Chr16:169168	C	T	c.275G>A	p.Arg92Gln	Missense	Yes	11	Possibly pathogenic	N/A	VUS	Frontal lobe epilepsy	Intellectual disability, autism spectrum disorder	No	Sporadic	Inherited	N/A	Ricos et al., 2016
NPRL3	NM_001077350	Chr16:169168	C	T	c.275G>A	p.Arg92Gln	Missense	Yes	11	Possibly pathogenic	N/A	VUS	Focal epilepsy, FCD IIa + drug resistance	Language delay	No	Sporadic	Inherited	N/A	Sim et al., 2016
NPRL3	NM_001077350	N/A	N/A	N/A	Deletion (exons 5-10)	p.(?)	LoF	No	N/A	N/A	N/A	Pathogenic	Frontal lobe epilepsy	No	No	Familial	Inherited	Complete	This study, 2018
NPRL3	NM_001077350	N/A	N/A	N/A	Deletion (exons 1-7)	p.(?)	LoF	No	N/A	N/A	N/A	Pathogenic	Focal epilepsy + drug resistance	No	No	Familial	Inherited	Incomplete	This study, 2018
